# Supplementary material for: MicroRNA Expression Profiling Predicts Nodal Status and Disease Recurrence in Patients Treated with Curative Intent for Colorectal Cancer
Source: Cancers (Basel). 2022 Apr 23;14(9):2109. doi: 10.3390/cancers14092109 (PMC9106021; doi:10.3390/cancers14092109)
Supplement: Supplementary file 1 [file cancers-14-02109-s001.zip]

Archive with 1 entries (1 files):
- cancers-1665466-supplementary.pdf
